# Supplementary material for: Prostate Cancer Liver Metastasis: An Ominous Metastatic Site in Need of Distinct Management Strategies
Source: J Clin Med. 2024 Jan 27;13(3):734. doi: 10.3390/jcm13030734 (PMC10856097; doi:10.3390/jcm13030734)
Supplement: Supplementary file 1 [file jcm-13-00734-s001.zip]

Archive with 1 entries (1 files):
- jcm-2814197-supplementary.pdf
